# Supplementary material for: StemnesScoRe: an R package to estimate the stemness of glioma cancer cells at single-cell resolution
Source: Turk J Biol. 2023 Dec 15;47(6):383–92. doi: 10.55730/1300-0152.2672 (PMC11045207; doi:10.55730/1300-0152.2672)
Supplement: Supplementary file 7 [file tjb-47-06-383_Supplementary_File_1.xlsx]

## Sheet: Model1
Supplementary File 1: Top 100 Genes obtained by Extreme GBM
Gain	Importance
Clu	0.0165895
Jag1	0.0160108
Plp1	0.0125386
Ccnd2	0.0121528
Ptprz1	0.0119599
Set	0.011767
Banf1	0.0108025
Rps26	0.0108025
Cd81	0.0104167
Gm13826	0.0100309
Sox11	0.00983796
Glul	0.00983796
Rpl37	0.00925926
Ptma	0.00906636
Smc2	0.00848765
Tubb5	0.00848765
Slc25a3	0.00848765
Pfn1	0.00733025
Fabp7	0.00733025
Slc1a2	0.00733025
Pdcd4	0.00675154
Skil	0.00617284
Cfl1	0.00617284
Smc3	0.00597994
Zfp36l1	0.00597994
Rps25	0.00559414
Prc1	0.00520833
Ilf3	0.00520833
Dut	0.00520833
Hmgb2	0.00501543
Taf9	0.00501543
Lrrc58	0.00501543
Rbbp7	0.00501543
Mt3	0.00482253
Snrpb	0.00462963
Smc4	0.00462963
Dlx6as1	0.00405093
Hnrnpk	0.00405093
Atad2	0.00405093
X2610203C20Rik	0.00385802
Smarcc1	0.00385802
Mfge8	0.00385802
Dlx5	0.00366512
Cnot1	0.00366512
Hnrnpm	0.00366512
Ezh2	0.00366512
Tsg101	0.00366512
Mtch2	0.00366512
Ankrd13c	0.00366512
X2810417H13Rik	0.00347222
Tmsb4x	0.00347222
Naca	0.00347222
Slbp	0.00347222
Rpl38	0.00347222
Gja1	0.00327932
Dlx2	0.00327932
Nono	0.00327932
Gas1	0.00327932
Rpl19	0.00327932
Cdk1	0.00308642
Htra1	0.00308642
Nrxn3	0.00289352
Hn1	0.00289352
Rps14	0.00289352
Ndufa4	0.00289352
Kdm5a	0.00270062
Abracl	0.00270062
Rpl18	0.00270062
Prpf40a	0.00270062
Psmb6	0.00250772
Morf4l2	0.00250772
Kif5b	0.00250772
Lancl1	0.00250772
Ppp2r1a	0.00250772
Tnrc6a	0.00250772
Rps11	0.00231481
Dctn5	0.00231481
Ctbp2	0.00231481
Prdx6	0.00231481
Marcks	0.00212191
Hes6	0.00212191
Kdelr2	0.00212191
Cbx3	0.00212191
Rps23	0.00212191
Tardbp	0.00212191
Rpl22l1	0.00212191
Igfbpl1	0.00192901
Psmd14	0.00192901
Tuba1c	0.00192901
Cfdp1	0.00192901
Rmst	0.00192901
Apoe	0.00192901
Slc1a3	0.00192901
Map4k4	0.00192901
Dek	0.00192901
Fkbp1a	0.00192901
Mob4	0.00192901
Atp5g3	0.00192901
Nipsnap3b	0.00173611

## Sheet: Model2
Gain	Importance
Clu	0.0225338
Dlx6as1	0.0170255
Nrxn3	0.0170255
Jag1	0.0150225
Prc1	0.014021
Sox11	0.012018
Htra1	0.012018
Dlx1	0.010015
Cdk4	0.00901352
Bcan	0.00901352
Tardbp	0.00901352
Rpl37	0.00901352
Ptma	0.00801202
Mt3	0.00801202
Map4k4	0.00801202
Hmgn5	0.00751127
Glul	0.00701052
Ccnd2	0.00650976
Ddx5	0.00650976
Cdca8	0.00600901
Calm2	0.00600901
Taf9	0.00600901
Sept10	0.00600901
Son	0.00600901
Cops4	0.00550826
Ascl1	0.00550826
Pola1	0.00550826
Adam23	0.00550826
Khsrp	0.00550826
Tmsb4x	0.00500751
Smc2	0.00500751
Gm13826	0.00500751
Abracl	0.00500751
Cks2	0.00450676
Kdelr2	0.00450676
Atad2	0.00450676
Tubb5	0.00400601
Birc5	0.00400601
Rrm2	0.00400601
Tuba1c	0.00400601
Arf4	0.00400601
Atp5g3	0.00400601
Dlx2	0.00350526
Gja1	0.00350526
Eif5a	0.00350526
Gas1	0.00350526
X2700094K13Rik	0.00300451
Actb	0.00300451
Tpx2	0.00300451
Igfbpl1	0.00300451
Marcks	0.00300451
Aarsd1	0.00300451
Mphosph8	0.00300451
Tpm3	0.00300451
Rpl8	0.00300451
Slbp	0.00300451
Rpl38	0.00300451
Smc3	0.00300451
Cnot1	0.00300451
Snrpb	0.00300451
Suz12	0.00300451
Pfn1	0.00300451
Rock1	0.00300451
Pabpc1	0.00300451
Slc25a3	0.00300451
X2810417H13Rik	0.00250376
Pbk	0.00250376
Cd81	0.00250376
Rpl32	0.00250376
Trim67	0.00250376
Csde1	0.00250376
Dek	0.00250376
Smarce1	0.00250376
Igfbp5	0.00250376
Apoe	0.00250376
Mcm7	0.00250376
Lrrc58	0.00250376
Nfx1	0.00250376
Rps14	0.00250376
Rhoa	0.00250376
Top2a	0.002003
Kdm5a	0.002003
Syt11	0.002003
Wtap	0.002003
Ssb	0.002003
Cenpm	0.002003
Dnaja1	0.002003
Prpf40a	0.002003
X0610009D07Rik	0.002003
Arl6ip1	0.002003
Cbx3	0.002003
Npm1	0.002003
Gdi2	0.002003
Eif4a1	0.002003
Fkbp1a	0.002003
Dgcr8	0.002003
Vprbp	0.002003
Ppp2r1a	0.002003
Nucks1	0.002003

## Sheet: Model3
Gain	Importance
Clu	0.0158643
Tmsb4x	0.0132202
Jag1	0.0128897
Htra1	0.0126694
Nono	0.0112372
Prc1	0.0107965
Dut	0.0107965
Rps26	0.00870332
Glul	0.00815247
Gm13826	0.00815247
Cfl1	0.0077118
Cbx3	0.00705079
Gja1	0.00627961
Hmgb2	0.0059491
Tubb5	0.00583893
Smc2	0.00572877
Ccnd2	0.0056186
Malat1	0.0056186
Mt3	0.00550843
Pfn1	0.00550843
Cnot1	0.00539826
Hnrnpk	0.00528809
Mdh2	0.00517792
Rps11	0.00484742
Dek	0.00473725
Banf1	0.00462708
Rfc4	0.00462708
Cd81	0.00462708
Dlx2	0.00451691
Set	0.00440674
Plp1	0.00396607
Cdca8	0.0038559
Mcm4	0.0038559
Rps14	0.0038559
Marcks	0.00374573
Klhl24	0.00374573
Sox11	0.00352539
Tpx2	0.00352539
Rpl37	0.00352539
H2afz	0.00341523
Cdk1	0.00341523
Ptprz1	0.00341523
Ptma	0.00319489
Slc1a2	0.00319489
Gm1821	0.00308472
Atad2	0.00297455
Taf9	0.00297455
Cct5	0.00297455
Smarcc1	0.00297455
Nrxn3	0.00286438
Fabp7	0.00286438
Cnbp	0.00286438
Psmd7	0.00286438
Cetn3	0.00286438
Rpl32	0.00275421
Miat	0.00275421
Smc4	0.00275421
Tuba1c	0.00275421
Adam23	0.00275421
Mettl9	0.00275421
Cdk2	0.00275421
Lnp	0.00264405
Tomm22	0.00264405
Ndufa4	0.00264405
Smarce1	0.00253388
Gm6251	0.00253388
Rps8	0.00253388
X2810417H13Rik	0.00242371
Rrm2	0.00242371
Trim33	0.00242371
Kdelr2	0.00242371
Son	0.00242371
Dynlrb1	0.00242371
Hnrnpab	0.00242371
Dstn	0.00242371
Pabpc1	0.00242371
Igfbpl1	0.00231354
Brd3	0.00231354
Eif4g2	0.00231354
Map1b	0.00220337
S1pr1	0.00220337
Dbi	0.00220337
Pbk	0.0020932
Rnps1	0.0020932
Ckap5	0.0020932
Ccnh	0.0020932
Ncbp1	0.0020932
Top2a	0.00198303
Dpysl2	0.00198303
Nucks1	0.00198303
Eef1a1	0.00187287
Mad2l1	0.00187287
Rbbp7	0.00187287
Iqgap1	0.00187287
Ywhae	0.00187287
Lrrc58	0.00187287
Ckap2l	0.0017627
Phf6	0.0017627
Usp37	0.0017627

## Sheet: Model4
Gain	Importance
Clu	0.0286533
Jag1	0.0179083
Prc1	0.015043
Nono	0.0121777
Plp1	0.0114613
Glul	0.0114613
Dut	0.010745
Atad2	0.010745
Cct5	0.010745
Banf1	0.0100287
Htra1	0.00931232
Tmsb4x	0.00931232
Topbp1	0.00931232
Rfc4	0.00859599
Ptprz1	0.00859599
Pdcd4	0.00859599
X2810417H13Rik	0.00716332
Wtap	0.00716332
Hnrnpk	0.00716332
Smc2	0.00644699
Ccnd2	0.00644699
Son	0.00644699
Fabp7	0.00644699
Igfbpl1	0.00573066
Tubb5	0.00573066
Ptma	0.00573066
Skil	0.00573066
Slc1a2	0.00573066
Abracl	0.00573066
Cd81	0.00573066
Rps25	0.00501433
Sox11	0.00501433
Mt3	0.00501433
Pa2g4	0.00501433
Mrpl34	0.00501433
Ncl	0.00429799
Pbk	0.00429799
Snrpg	0.00429799
Cfdp1	0.00429799
Nucks1	0.00429799
Rplp0	0.00429799
S1pr1	0.00429799
Dek	0.00429799
X2700094K13Rik	0.00358166
Rps14	0.00358166
Rrm2	0.00358166
Map4k4	0.00358166
Trim2	0.00358166
Rpl8	0.00358166
Kif15	0.00358166
Slc20a1	0.00358166
Set	0.00358166
Ewsr1	0.00358166
Gm15421	0.00358166
Khsrp	0.00358166
Rbm26	0.00358166
Marcks	0.00358166
Ascl1	0.00286533
Gm13826	0.00286533
Hmgb2	0.00286533
Cdk1	0.00286533
Phf21b	0.00286533
Npm1	0.00286533
Kdelr2	0.00286533
Tmf1	0.00286533
Hnrnpm	0.00286533
Usp37	0.00286533
Tpm3	0.00286533
Ptp4a2	0.00286533
Srrm2	0.00286533
Dpysl2	0.00286533
Ptprs	0.00286533
Birc5	0.002149
Flrt2	0.002149
Nrxn3	0.002149
Dcx	0.002149
Pdia4	0.002149
Supt16	0.002149
Dennd1a	0.002149
Gas1	0.002149
Ing4	0.002149
Dhfr	0.002149
Magi1	0.002149
Gins1	0.002149
Erh	0.002149
Psmc6	0.002149
Rpl22l1	0.002149
X9530068E07Rik	0.002149
Vdac3	0.002149
Taf7	0.002149
Rps26	0.002149
Smarce1	0.002149
X1810037I17Rik	0.002149
Rps4x	0.002149
Taf9	0.002149
Psmb6	0.002149
Sars	0.002149
Mphosph8	0.002149
Mrfap1	0.002149

## Sheet: Model5
Gain	Importance
Clu	0.0289937
Jag1	0.0176236
Ccnd2	0.0170551
Rpl37	0.0170551
Nono	0.0159181
Banf1	0.0147811
Tmsb4x	0.0136441
Hnrnpk	0.0136441
Hmgb2	0.0102331
Prc1	0.00966458
Dut	0.00966458
Atad2	0.00966458
Tubb5	0.00909608
Htra1	0.00795907
Slc1a2	0.00795907
Nucks1	0.00795907
Dlx2	0.00739056
Dnajc9	0.00682206
Rps26	0.00682206
Ptma	0.00682206
Malat1	0.00682206
Skil	0.00682206
Cfdp1	0.00568505
Mrfap1	0.00568505
Gm13826	0.00568505
Set	0.00568505
Pa2g4	0.00511654
Tsg101	0.00511654
Tardbp	0.00511654
Map4k4	0.00511654
Pfn1	0.00511654
Rbm5	0.00511654
Gm6654	0.00454804
Rrm2	0.00454804
Marcks	0.00454804
Rbbp7	0.00454804
Lrrc58	0.00454804
Dhfr	0.00397953
Arf4	0.00397953
Myef2	0.00397953
Dek	0.00397953
Mdh2	0.00397953
Kdelr2	0.00397953
Naa38	0.00397953
Eif5a	0.00397953
Gabarapl1	0.00397953
Cd81	0.00397953
Birc5	0.00341103
Baz1b	0.00341103
Pdcd4	0.00341103
X2810417H13Rik	0.00341103
Cdk1	0.00341103
Tipin	0.00341103
Rps15	0.00341103
Cbx3	0.00341103
Ptp4a2	0.00341103
Cdc42se2	0.00341103
Rpl8	0.00341103
Taf7	0.00341103
Tpx2	0.00341103
Nrxn1	0.00341103
Lrfn4	0.00284252
Cdca8	0.00284252
Flrt2	0.00284252
Mphosph8	0.00284252
Dstn	0.00284252
Rplp0	0.00284252
Tuba1c	0.00284252
Rpl35	0.00284252
Gpc1	0.00284252
Plp1	0.00284252
Mcm7	0.00284252
Cct5	0.00284252
Igfbpl1	0.00227402
Litaf	0.00227402
Mcm4	0.00227402
Smc2	0.00227402
Otud6b	0.00227402
Azin1	0.00227402
Glul	0.00227402
X0610009D07Rik	0.00227402
Gja1	0.00227402
Rmst	0.00227402
Cfl1	0.00227402
Ddx39b	0.00227402
Igfbp5	0.00227402
Psmd14	0.00227402
Psma7	0.00227402
Hnrnpm	0.00227402
Dynll1	0.00227402
Egfr	0.00227402
Ppib	0.00227402
Pabpc1	0.00227402
Maml2	0.00227402
Orc3	0.00227402
Top2a	0.00170551
Mki67	0.00170551
Rfc4	0.00170551
Rps25	0.00170551

## Sheet: Model6
Gain	Importance
Clu	0.0239342
Jag1	0.0224383
Sept10	0.0216904
Tubb5	0.0172027
Ccnd2	0.012715
Gja1	0.0119671
Ewsr1	0.0119671
Rpl37	0.0112191
Glul	0.0104712
Prc1	0.00897532
Dlx6as1	0.00897532
Uhrf1	0.00822737
Htra1	0.00747943
Rbbp7	0.00747943
Dcx	0.00673149
Tmsb4x	0.00673149
Atad2	0.00673149
Kdelr2	0.00673149
Dut	0.00673149
Nono	0.00673149
Ckap5	0.00673149
Trim67	0.00598355
Ezh2	0.00598355
Smc4	0.00598355
Ddx42	0.00598355
Gm13826	0.00598355
Smc2	0.0052356
Ntm	0.0052356
Krr1	0.0052356
Set	0.0052356
Zfp36l1	0.0052356
Slc1a2	0.0052356
Mfge8	0.0052356
Srsf7	0.0052356
Hmgb2	0.00448766
Ube2c	0.00448766
Cdk1	0.00448766
Dbi	0.00448766
Dtl	0.00448766
Cdca8	0.00448766
Cbx3	0.00448766
Csde1	0.00448766
Mn1	0.00448766
Cd81	0.00448766
Ndufa4	0.00448766
Ptma	0.00373972
Tuba1c	0.00373972
Lrrc58	0.00373972
Rps26	0.00373972
Hnrnpk	0.00373972
Prpf40a	0.00373972
Rps24	0.00373972
Eef1a1	0.00373972
X2310008H09Rik	0.00373972
Nrxn3	0.00299177
Bcan	0.00299177
Tardbp	0.00299177
Rpl32	0.00299177
Cox7a2	0.00299177
Ascl1	0.00299177
Hnrnpab	0.00299177
Nrxn1	0.00299177
Map4k4	0.00299177
X0610009D07Rik	0.00299177
Rpl4	0.00299177
Rpl18a	0.00299177
X0610010K14Rik	0.00299177
Hdac2	0.00299177
Eif4g2	0.00299177
Rps13	0.00299177
Cfdp1	0.00299177
Celf2	0.00299177
Tet2	0.00299177
Sox11	0.00224383
Angel2	0.00224383
Hells	0.00224383
Ncam1	0.00224383
Cdt1	0.00224383
Oxct1	0.00224383
Nop58	0.00224383
Trim2	0.00224383
Plp1	0.00224383
Insm1	0.00224383
Mex3a	0.00224383
Myo1b	0.00224383
Serbp1	0.00224383
Fos	0.00224383
Baz1b	0.00224383
X2810417H13Rik	0.00224383
Hnrnpu	0.00224383
Dlx2	0.00224383
Ckb	0.00224383
Zfp326	0.00224383
Ccdc25	0.00224383
Erh	0.00224383
Spry2	0.00224383
Fam3c	0.00224383
X1110004F10Rik	0.00224383
Gas5	0.00224383

## Sheet: Model7
Gain	Importance
Clu	0.0212211
Nono	0.0150782
Tmsb4x	0.0139613
Jag1	0.0119136
Smc2	0.011169
Hnrnpm	0.00874907
Eef1a1	0.00800447
Sox11	0.00763217
Gja1	0.00763217
Tardbp	0.00763217
Tubb5	0.00707372
Hnrnpk	0.00707372
Ptma	0.00670141
Glul	0.00651526
Taf9	0.00595681
Dek	0.00595681
Rpl37	0.00558451
Ube2k	0.00558451
Ccnd2	0.00539836
Bcan	0.00539836
Map4k4	0.00521221
Gm13826	0.00521221
Ndufa4	0.00502606
Gria2	0.00483991
X2610203C20Rik	0.00483991
Ezh2	0.00446761
Dut	0.00428146
Ascl1	0.00409531
Baz1b	0.00409531
Arf4	0.00409531
X2810417H13Rik	0.00390916
Rpl8	0.00390916
Ednrb	0.00390916
Mettl9	0.00372301
Rpl41	0.00372301
Mt3	0.00372301
Cul3	0.00353686
Eif4a3	0.00353686
Cd81	0.00353686
Rrm2	0.00335071
Set	0.00335071
Mcm4	0.00335071
Lrrc58	0.00335071
Birc5	0.00316456
Htra1	0.00316456
Uqcrh	0.00316456
Tsg101	0.00316456
Slc1a2	0.00316456
Pfn1	0.00316456
Nras	0.00316456
Sept10	0.00316456
Plp1	0.00297841
Smc6	0.00297841
Rps26	0.00297841
Zbtb44	0.00279226
Sub1	0.00279226
Cbx3	0.00279226
Ckb	0.00279226
Tyms	0.00260611
Ntm	0.00260611
Bex2	0.00260611
Ncl	0.00260611
Ndufs6	0.00260611
X0610010K14Rik	0.00260611
Ilf3	0.00260611
Egfr	0.00260611
Cdk1	0.00241996
Cfdp1	0.00241996
Bcl11a	0.00241996
Skil	0.00241996
Siva1	0.00241996
Zfp36l1	0.00241996
Rps11	0.00241996
Dbi	0.00241996
Prpf40a	0.00241996
Cdk2	0.00241996
Hmgb2	0.0022338
Rnps1	0.0022338
Fabp7	0.0022338
Mtch2	0.0022338
Wtap	0.0022338
Marcks	0.0022338
Rbbp7	0.0022338
Cfl1	0.0022338
Klhl9	0.0022338
Lrfn4	0.0022338
Rps24	0.0022338
Ybx1	0.0022338
Klf13	0.0022338
Elavl1	0.0022338
Banf1	0.00204765
Abracl	0.00204765
Kdelr2	0.00204765
Nup153	0.00204765
H2afv	0.00204765
X2810474O19Rik	0.00204765
Tpr	0.00204765
Son	0.00204765
Spin1	0.00204765

## Sheet: Model8
Gain	Importance
Clu	0.0242884
Ptma	0.0132827
Tubb5	0.0113852
Tmsb4x	0.0110057
Htra1	0.0110057
Dlx2	0.00986717
Slc1a2	0.00948767
Sox11	0.00948767
Dut	0.00948767
Jag1	0.00910816
Nrxn3	0.00834915
Abracl	0.00834915
Tuba1c	0.00796964
Dlx5	0.00759013
Ccnd2	0.00759013
Mir682	0.00759013
Pdcd4	0.00759013
Dhfr	0.00759013
Glul	0.00721063
Map4k4	0.00721063
X2810474O19Rik	0.00721063
X2810417H13Rik	0.00683112
Tsg101	0.00683112
Ndufa4	0.00683112
Cdk1	0.00645161
Cfl2	0.00607211
Rpl37	0.00607211
Ascl1	0.0056926
Slc1a3	0.0056926
Birc5	0.00531309
Lrrc58	0.00531309
Hnrnpk	0.00493359
Atp5g3	0.00455408
Gm13826	0.00417457
Insm1	0.00417457
Ndufa3	0.00417457
Zfp148	0.00417457
Atad2	0.00379507
Ilf2	0.00379507
Marcks	0.00379507
Nucks1	0.00379507
Dnaja1	0.00379507
Cct5	0.00379507
Cfl1	0.00379507
Vdac3	0.00379507
Gpm6a	0.00379507
Prc1	0.00341556
Mki67	0.00341556
Dlx6as1	0.00341556
Cdca8	0.00341556
Smc2	0.00341556
Rrm2	0.00341556
Sod1	0.00341556
Tnrc6b	0.00341556
Nono	0.00303605
Rpl35	0.00303605
Ctbp2	0.00303605
Baz1b	0.00303605
Taf9	0.00303605
Ankrd13c	0.00303605
Tardbp	0.00303605
Dbi	0.00303605
Kdelr2	0.00303605
Gnl3	0.00303605
Hmgb2	0.00265655
Set	0.00265655
Dek	0.00265655
Rps11	0.00265655
Rplp0	0.00265655
Rps21	0.00265655
Prpf40a	0.00265655
Mcm4	0.00265655
Klf13	0.00265655
Son	0.00265655
Fabp7	0.00227704
Wtap	0.00227704
Rfc4	0.00227704
Cnbp	0.00227704
Mex3a	0.00227704
Arf4	0.00227704
Tipin	0.00227704
Dynll1	0.00227704
Psmd14	0.00227704
Gja1	0.00227704
Dlx1	0.00227704
Mt3	0.00227704
Hist1h4d	0.00227704
Rpl38	0.00227704
Ddx5	0.00227704
Npm1	0.00227704
Mll3	0.00227704
Hsp90ab1	0.00227704
Bptf	0.00227704
Smc4	0.00227704
X0610010K14Rik	0.00227704
Bcan	0.00227704
Rps14	0.00227704
Gria2	0.00189753
Kdm5a	0.00189753

## Sheet: Model9
Gain	Importance
Clu	0.0300074
Ccnd2	0.0133038
Jag1	0.0125647
Map4k4	0.0121212
Rpl37	0.0112343
Gm13826	0.0109387
Tubb5	0.010643
Tmsb4x	0.0104952
Nono	0.00886918
Pdcd4	0.00813008
Pa2g4	0.00813008
Cbx3	0.00798226
Glul	0.0075388
Ptma	0.00739098
Rps26	0.00739098
Hmgb2	0.00724316
Dut	0.00709534
Birc5	0.00694752
Rps21	0.0067997
Tardbp	0.00665188
Rbbp7	0.00635625
Ndufa4	0.00635625
Igfbpl1	0.00620843
Dynll1	0.00620843
Atad2	0.00576497
Nrxn3	0.00561715
Banf1	0.00561715
Ezh2	0.00546933
Wtap	0.00532151
Cct5	0.00517369
Dhfr	0.00517369
Egfr	0.00517369
Sox11	0.00502587
Hnrnpm	0.00487805
Prpf40a	0.00443459
Prc1	0.00428677
Cdk4	0.00413895
Tuba1c	0.00399113
Rpl8	0.00399113
Nras	0.00399113
Skil	0.00384331
Nucks1	0.00369549
Krr1	0.00354767
Cdc42	0.00354767
Lhx2	0.00354767
Pfn1	0.00354767
Sept10	0.00354767
Dek	0.00339985
Dlx2	0.00339985
Zfp36l1	0.00339985
Gnl3	0.00339985
X2810417H13Rik	0.00325203
Rrm2	0.00325203
Psmd14	0.00310421
Ascl1	0.00295639
Mbtd1	0.00295639
Ilf3	0.00295639
Cfl2	0.00280857
Mrpl53	0.00280857
Dlx6as1	0.00266075
Htra1	0.00266075
Myo1b	0.00266075
Set	0.00266075
Rpl35	0.00251293
Kdelr2	0.00251293
Miat	0.00236511
Dpysl2	0.00236511
Smc2	0.00236511
X0610010K14Rik	0.00236511
Zbtb44	0.00236511
Lrfn4	0.00221729
Phf6	0.00221729
Taf9	0.00221729
Uqcrh	0.00221729
Cnbp	0.00221729
Ptp4a2	0.00221729
Mt3	0.00221729
Eif4a3	0.00221729
Cnot1	0.00206948
Rplp0	0.00206948
Son	0.00206948
Mdh2	0.00206948
Wsb1	0.00206948
Hnrnpk	0.00206948
Ube2k	0.00206948
Ywhaz	0.00206948
Fkbp3	0.00192166
Mcm4	0.00177384
Actl6a	0.00177384
Gins1	0.00177384
Rpl39	0.00177384
Map3k1	0.00177384
Sik1	0.00177384
Rps15a	0.00177384
Rpl38	0.00177384
X2610203C20Rik	0.00177384
Eif4a1	0.00162602
Syncrip	0.00162602
Mettl9	0.00162602

## Sheet: Model10
Gain	Importance
Jag1	0.0353982
Clu	0.0170184
Plp1	0.012934
Sept10	0.0108918
Tmsb4x	0.010211
Dut	0.010211
Glul	0.00953029
Cd81	0.00953029
Htra1	0.00884956
Ccnd2	0.00884956
Nrxn3	0.00884956
Ewsr1	0.00884956
Skil	0.00816882
Nucks1	0.00816882
Tubb5	0.00748809
Fabp7	0.00748809
Gja1	0.00680735
Cfdp1	0.00680735
Lhx2	0.00680735
Rnps1	0.00612662
Nono	0.00612662
Kdelr2	0.00612662
Ptma	0.00544588
Banf1	0.00544588
Rps26	0.00544588
Rps11	0.00544588
Smc3	0.00544588
Mfap2	0.00544588
Ndufa4	0.00544588
Dlx6as1	0.00476515
Cks2	0.00476515
Prc1	0.00476515
Rbbp7	0.00476515
Tardbp	0.00476515
Psmb6	0.00476515
Tuba1c	0.00476515
Notch1	0.00476515
H2afv	0.00408441
Rpl8	0.00408441
Pfn1	0.00408441
Lrrc58	0.00408441
Rpl37	0.00408441
Arl6ip1	0.00408441
Egfr	0.00408441
Tpx2	0.00340368
H3f3b	0.00340368
Gm13826	0.00340368
Cenpm	0.00340368
Ezh2	0.00340368
Ankrd13c	0.00340368
Smc2	0.00340368
Ywhah	0.00340368
Sox11	0.00340368
Rpl41	0.00340368
Dctpp1	0.00340368
Zfr	0.00340368
Hmgb2	0.00272294
Dek	0.00272294
Gria2	0.00272294
Fam3c	0.00272294
Hnrnpk	0.00272294
Slc25a3	0.00272294
Ascl1	0.00272294
Dlx1	0.00272294
Dynll1	0.00272294
X2610203C20Rik	0.00272294
Med28	0.00272294
Ndufs6	0.00272294
Ilf2	0.00272294
Bcan	0.00272294
Brix1	0.00272294
Gm15421	0.00272294
Drg1	0.00272294
Dhx36	0.00272294
Ndufc2	0.00272294
Son	0.00272294
Tspan7	0.00272294
Cdca2	0.00204221
Krr1	0.00204221
Rpl32	0.00204221
Kif22	0.00204221
Baz1b	0.00204221
Ran	0.00204221
Atad2	0.00204221
Abcc5	0.00204221
X1110004F10Rik	0.00204221
X2700094K13Rik	0.00204221
Lnp	0.00204221
Rfc4	0.00204221
Isy1	0.00204221
Ncl	0.00204221
Dbi	0.00204221
Hnrnpm	0.00204221
Slc1a2	0.00204221
Set	0.00204221
Ube2b	0.00204221
Snrpg	0.00204221
Pou2f1	0.00204221
Taf9	0.00204221

[truncated: 90 more sheets: Model11, Model12, Model13, Model14, Model15, Model16, Model17, Model18, Model19, Model20, Model21, Model22, Model23, Model24, Model25, Model26, Model27, Model28, Model29, Model30 …]
