# Supplementary material for: StemnesScoRe: an R package to estimate the stemness of glioma cancer cells at single-cell resolution
Source: Turk J Biol. 2023 Dec 15;47(6):383–92. doi: 10.55730/1300-0152.2672 (PMC11045207; doi:10.55730/1300-0152.2672)
Supplement: Supplementary file 8 [file tjb-47-06-383_Supplementary_File_2.xlsx]

## Sheet: Model1
Symbol	Importance
Clu	7.68063
Ccnd2	3.03979
Sox11	2.51712
Dlx6as1	2.45213
Ptma	2.18099
Jag1	1.72092
Banf1	1.65052
Tmsb4x	1.58195
Smc2	1.48616
X2810417H13Rik	1.37545
Hmgb2	1.2774
Pdcd4	1.22341
Fabp7	1.19974
Rps26	1.06807
Dlx5	1.05303
Gm13826	1.03894
Pfn1	1.01247
Htra1	0.964704
Gja1	0.941004
Glul	0.930799
Tubb5	0.898862
Prc1	0.829316
Birc5	0.80347
Plp1	0.691622
Skil	0.666735
Kdm5a	0.564408
Rpl32	0.561145
Rpl37	0.542323
Dut	0.53684
Mt3	0.526817
Atad2	0.519164
Set	0.513997
Tpx2	0.511495
Rps25	0.482065
Nipsnap3b	0.475274
Psmb6	0.472711
Rps11	0.458625
Mki67	0.422717
Kif15	0.395664
Igfbpl1	0.390335
Marcks	0.363792
Snrpb	0.36272
Mfap2	0.362177
Rpa1	0.360757
Mir682	0.346861
Malat1	0.338889
Hnrnpk	0.338778
Ckap2l	0.335882
Eif4a1	0.331911
Gm6251	0.313671
Cks2	0.307694
Cdk1	0.29503
Zfp367	0.289286
Rps14	0.289005
Ube2c	0.288649
Pbk	0.288505
Lyar	0.287607
Hmgn5	0.284733
Litaf	0.278419
Dctn5	0.267739
Smc4	0.262486
Sae1	0.249353
H3f3b	0.246984
Cd81	0.245849
Dach1	0.243877
Nrxn3	0.242112
Ilf3	0.241269
Miat	0.237348
Tardbp	0.237147
Igfbp5	0.236302
Gpm6b	0.235265
Cenpm	0.219974
Taf9	0.217234
Cox20	0.20323
Cfl1	0.198866
Pa2g4	0.198219
Nsmce1	0.196821
D16Ertd472e	0.195821
Tuba1c	0.187676
Nup205	0.186878
Cfdp1	0.183217
Uhrf1	0.180929
Top2a	0.174036
Ezh2	0.172034
Psma3	0.171673
Slc1a2	0.170288
Dcx	0.157917
Flrt2	0.156801
Hn1	0.156624
Urod	0.155453
Hmgn1	0.147006
Vdac3	0.146661
Srp14	0.146104
Mtch2	0.142114
Ndufa6	0.135827
Ap4e1	0.13357
Hes6	0.131856
Acat1	0.131398
Mphosph8	0.125648

## Sheet: Model2
Symbol	Importance
Clu	11.0784
Dlx6as1	5.08951
Htra1	3.45357
Sox11	2.80735
Gm13826	2.4492
Nrxn3	2.13215
Jag1	2.04923
Prc1	1.88814
Cks2	1.84943
Smc2	1.65549
Ptma	1.63725
Ccnd2	1.53322
Tmsb4x	1.51936
X2810417H13Rik	1.33484
Pbk	1.31675
Tpx2	0.918247
Cdk4	0.866959
Pdcd4	0.844681
Gja1	0.75446
Igfbp5	0.723738
Cenpm	0.653608
Tubb5	0.610868
Bcan	0.570572
Birc5	0.566804
Top2a	0.564845
Skil	0.535507
Cdca8	0.516993
Rrm2	0.494183
Tardbp	0.466028
Mphosph8	0.464354
Rpl32	0.454207
Glul	0.417546
Son	0.39319
X2700094K13Rik	0.388728
Dlx5	0.35677
Etv5	0.347002
Mt3	0.345199
Rcor2	0.341744
Clk1	0.335139
Trim67	0.320646
Banf1	0.317878
Kif15	0.307147
Cenpw	0.306181
Aarsd1	0.296356
Fabp7	0.284621
Igfbpl1	0.276827
Gria2	0.273674
Kdm5a	0.262347
Tead1	0.258623
Nop9	0.258469
Mad2l1	0.256896
Hmgb3	0.250317
Kdelr2	0.239264
Smc4	0.230017
Atad2	0.224825
Mfap2	0.216588
Pfn1	0.216121
Dut	0.209041
Isy1	0.208365
Rpl7	0.203637
Nomo1	0.202588
Tyms	0.194954
Sept10	0.194687
Set	0.185855
Gas5	0.185841
Cops4	0.184271
Map4k4	0.180646
Fam103a1	0.180218
D16Ertd472e	0.174859
Calm2	0.169893
Erh	0.167493
Hmgn5	0.167179
Wdr60	0.165097
Ppp2r1a	0.16031
Rps3	0.156909
Taf9	0.155117
Nipsnap3b	0.153516
Rps11	0.152819
Magi1	0.152338
Mcm6	0.150639
Rps21	0.145108
Snrpg	0.144132
Eef1a1	0.139903
Mllt11	0.137178
Psmb6	0.134333
Rps15a.ps6	0.134317
Cdk1	0.133287
Siva1	0.132386
Rnf219	0.130213
Dek	0.127351
Mir682	0.126861
Cdca3	0.126303
Tsg101	0.124867
Myo1b	0.124195
Rpl37	0.121257
Efha2	0.121048
Rps15a	0.120935
Adam23	0.120663
Rpl39	0.118672

## Sheet: Model3
Symbol	Importance
Clu	7.49053
Tmsb4x	5.1355
Prc1	4.05983
Htra1	3.88923
Miat	1.52073
Gm13826	1.34814
Tubb5	1.2848
Rps26	1.17575
Hmgb2	1.04485
Jag1	1.01262
Sox11	1.0076
Cdca8	0.974846
Nrxn3	0.972933
Tpx2	0.955113
Gja1	0.944655
Marcks	0.894012
Dlx6as1	0.886301
Ccp110	0.87348
Litaf	0.833584
Pfn1	0.797155
Pbk	0.77326
Dut	0.766965
Ckap2l	0.760558
Igfbpl1	0.753718
Ptma	0.738237
Set	0.646971
X2810417H13Rik	0.621111
Anks1	0.588086
Rpl32	0.586554
Nono	0.579241
Plp1	0.578601
Rps25	0.558473
Dlx5	0.533193
Pdcd4	0.528516
Eif3l	0.519369
Birc5	0.502045
Fabp7	0.496442
Smc2	0.491034
Banf1	0.483912
Mki67	0.46503
Glul	0.460946
Rfc4	0.40906
Malat1	0.407784
Dek	0.392668
Cdk1	0.387941
X1810009A15Rik	0.380314
Skil	0.371004
Smc4	0.357775
Imp4	0.349342
Gm6251	0.332307
Atad2	0.329164
Rps11	0.326519
Ccnd2	0.325367
Tnpo1	0.320212
Cfl1	0.316664
D16Ertd472e	0.314218
Cks2	0.280652
Adam23	0.256811
Top2a	0.247707
Tead1	0.243182
Cenpp	0.239225
Son	0.238487
Cdca2	0.237168
Rpl35	0.220296
Kif15	0.219279
Rcor2	0.217046
Ube2c	0.216727
Rpl4	0.215356
Cox7a2	0.208945
H2afz	0.207231
Syt11	0.206935
Dbi	0.206286
Znf512b	0.205235
Dctpp1	0.205079
Mt3	0.20104
Mfap2	0.199381
Phf6	0.196493
Mad2l1	0.196326
Brcc3	0.182042
Tacc3	0.179856
Mms22l	0.176424
Trim33	0.174022
Gpc1	0.172227
Mphosph8	0.166668
Eif4a1	0.16389
Rrm2	0.161874
Ntm	0.160989
Gm5148	0.159518
Cbx3	0.156165
Rpl8	0.156019
Snrpg	0.150346
Canx	0.148413
Esco2	0.147161
Hnrnpk	0.143702
Mir682	0.142434
Flrt2	0.14094
Taf9	0.140657
Gria2	0.133598
Fis1	0.132182

## Sheet: Model4
Symbol	Importance
Clu	12.1181
Prc1	3.67812
Htra1	3.27152
Tmsb4x	3.25187
X2810417H13Rik	2.2804
Dut	1.56191
Igfbpl1	1.48908
Pdcd4	1.48211
Jag1	1.38102
Skil	1.31408
Ccnd2	1.08772
Fabp7	0.997036
Sox11	0.990615
Smc2	0.983041
Ptma	0.948279
Plp1	0.936874
Nrxn3	0.874424
Dlx6as1	0.704534
Glul	0.700321
Top2a	0.68419
Nono	0.646345
X2700094K13Rik	0.642883
Atad2	0.599048
Flrt2	0.565096
Banf1	0.565062
Tubb5	0.52329
Dcx	0.497306
Birc5	0.470619
Tead1	0.468469
Gja1	0.460175
Kif15	0.430704
Cct5	0.425603
Miat	0.413827
X9530068E07Rik	0.412775
Cdca8	0.410464
Rfc4	0.401105
Eif3l	0.393036
Litaf	0.359996
Gm13826	0.353303
Khsrp	0.344384
Dlx5	0.344241
Hmgb2	0.314908
Son	0.31301
Pbk	0.312819
X1810009A15Rik	0.301236
Rps14	0.282128
Cks2	0.276617
Cdk1	0.270783
Rps25	0.26647
Topbp1	0.263536
Mt3	0.250291
Eif4a1	0.246703
Mphosph8	0.237006
Mfap2	0.235934
Smc4	0.233821
Rpl32	0.229751
Erh	0.222015
Snrpg	0.221376
Cfdp1	0.209031
Rps26	0.202865
Snrpb	0.202525
Ywhae	0.202297
Wdr60	0.200386
Slc1a2	0.197086
Wtap	0.196769
Rrm2	0.195937
Zwilch	0.18695
Cox7a2	0.18613
Hist1h4d	0.185324
Rpl35	0.180803
Actb	0.174307
Ilf2	0.169782
Ptges3	0.165349
Rbbp5	0.161094
Tuba1c	0.160059
Cdca3	0.15966
Cyfip2	0.154734
Map4k4	0.153493
Rps9	0.14838
Fam103a1	0.144509
Hnrnpk	0.141007
Sars	0.13544
Vrk1	0.135134
Cenph	0.132759
Pwwp2a	0.131924
Rmst	0.131757
Commd1	0.128742
Vdac3	0.128602
Gsk3b	0.128439
Zfp367	0.127918
Rplp0	0.127609
Rps3	0.126994
Dbi	0.12585
Rps20	0.125328
Supt16	0.125327
Cbx3	0.124809
Rps11	0.123792
Ube2c	0.122546
Igfbp5	0.122121

## Sheet: Model5
Symbol	Importance
Clu	9.78012
Tmsb4x	4.36574
Prc1	3.16083
Ccnd2	2.24101
Htra1	1.82515
Hmgb2	1.7801
Birc5	1.4003
Top2a	1.17794
Tpx2	1.15063
Rps11	1.12568
Litaf	1.12556
Rps26	1.01356
Rpl37	1.00895
Smc2	0.99832
Nono	0.970353
Pdcd4	0.960616
Mki67	0.940786
Gja1	0.861257
Skil	0.854917
Gm13826	0.811654
Jag1	0.763284
Igfbpl1	0.755501
Fabp7	0.730387
X2810417H13Rik	0.726992
Pa2g4	0.723215
Banf1	0.70506
Ptma	0.653759
Flrt2	0.63774
Tubb3	0.580485
Dut	0.558654
Sox11	0.557808
Miat	0.538799
Tubb5	0.53581
Son	0.53045
Atad2	0.521057
Rmst	0.508456
Dlx5	0.444452
Dctpp1	0.419703
Malat1	0.395701
Tead1	0.392827
Rpl32	0.389492
Dlx6as1	0.371671
Set	0.356485
Krr1	0.348445
Nrxn3	0.333238
Mphosph8	0.329317
Cfdp1	0.32345
Stmn1	0.311778
Rrm2	0.30009
Rps14	0.293345
Rpl35	0.290148
Cdca2	0.290127
Marcks	0.248463
Gsk3b	0.236448
Rcor2	0.233858
Eif3l	0.231973
Fam20b	0.22579
Rpl8	0.225256
H2afy2	0.222575
Ccp110	0.215776
Mir682	0.215425
Myef2	0.21466
D16Ertd472e	0.210508
Slc1a2	0.209628
Crmp1	0.205236
Ube2c	0.203777
Tyms	0.200524
Cks2	0.198763
Tuba1c	0.197524
Dnajc9	0.196733
Hnrnpk	0.189577
Cdk1	0.184976
Pbk	0.183939
Cdca8	0.183243
Ptp4a2	0.180096
Mysm1	0.179723
Tardbp	0.17592
Eef1a1	0.169794
Eef2	0.164299
Pfn1	0.155132
Dlx2	0.153664
Fam111a	0.151777
X2610203C20Rik	0.151369
Kif15	0.150395
Ntm	0.148158
Tsg101	0.147013
Plp1	0.145734
Rad23b	0.145578
Rps8	0.144677
Dtymk	0.143275
Glul	0.143014
Mfap2	0.142219
Trim67	0.141988
Rps20	0.14173
Anks1	0.141561
Mt3	0.141205
Krt10	0.140183
Gabarapl1	0.139123
Eif4g1	0.137734

## Sheet: Model6
Symbol	Importance
Clu	9.37861
Dlx6as1	3.95065
Tubb5	3.72412
Htra1	3.56717
Tmsb4x	2.84767
Gja1	2.03758
Ccnd2	1.93215
Prc1	1.81736
Jag1	1.64138
Dcx	1.51013
Uhrf1	1.41926
Ntm	1.24033
Atad2	1.19817
Sept10	0.921309
Birc5	0.911782
Set	0.870216
Hmgb2	0.846068
Smc2	0.82158
Tpx2	0.742947
Cox7a2	0.728976
Ube2c	0.696122
Igfbpl1	0.695706
Glul	0.692034
Miat	0.680014
Trim67	0.665727
Cdca2	0.626904
Pdcd4	0.619973
Fabp7	0.598058
X2810417H13Rik	0.572622
Sox11	0.550077
Rpl32	0.540921
Eef1a1	0.520602
Rcor2	0.519868
Anks1	0.50671
Ptma	0.4848
Malat1	0.404345
Cbx3	0.389108
Ran	0.369435
Igfbp5	0.356069
Krr1	0.355303
Ncam1	0.347417
Gm13826	0.339642
Mfap2	0.323088
Skil	0.321851
Cdk1	0.320002
Rpl37	0.296
Rrm2	0.290325
Dut	0.289948
Pbk	0.289317
Zfp367	0.284265
Cdca8	0.255508
Hnrnpab	0.254836
Syt11	0.254076
Tardbp	0.245799
Fam20b	0.22515
Kdelr2	0.222972
Ccna2	0.221435
Foxm1	0.2191
Cenpm	0.217754
Cdt1	0.213714
Bcan	0.202531
Rps11	0.201036
Smc4	0.1989
H3f3b	0.194463
Gpm6b	0.19106
Arhgap21	0.189646
Cfdp1	0.185354
Pa2g4	0.183679
Ezh2	0.179034
Erh	0.177696
Mex3a	0.17513
Myo1b	0.174596
Rmst	0.170598
Naa25	0.169489
Son	0.167148
Ckap2l	0.163443
Rps9	0.163254
Mtfr2	0.159519
Ilf2	0.158812
Hn1	0.156709
Dtl	0.15537
Hells	0.154016
Plp1	0.153664
Mcm4	0.15348
Adam23	0.153162
Cfl2	0.151045
Rps26	0.150971
Prmt5	0.148782
Nono	0.147886
Hist1h4d	0.137588
Cdca3	0.136275
Zwilch	0.135994
Dek	0.133179
H2afz	0.132656
Top2a	0.130817
BC068157	0.127472
Etv5	0.124428
Ckb	0.120995
Lsm2	0.120432

## Sheet: Model7
Symbol	Importance
Clu	8.90255
Tmsb4x	5.6456
Jag1	2.12341
Birc5	2.00964
Gja1	1.93498
Fabp7	1.75844
Sox11	1.70265
Nono	1.48749
Smc2	1.45725
X2810417H13Rik	1.01077
Ptma	1.00887
Ccnd2	0.983856
Prc1	0.866551
Tubb5	0.837996
Mfap2	0.824775
Htra1	0.802132
Gria2	0.782694
Tpx2	0.781438
Dut	0.70827
Cox20	0.607405
Igfbpl1	0.606542
Rrm2	0.600223
Rpl32	0.57026
Pfn1	0.561227
Taf9	0.526768
Siva1	0.516061
Banf1	0.454953
Skil	0.449137
Bcan	0.446611
Bcl7b	0.444549
Nrxn3	0.424963
Pbk	0.412931
Mphosph8	0.384625
Tardbp	0.370087
Atad2	0.358557
Plp1	0.356378
Hmgb2	0.332586
Ube2c	0.32023
Gm13826	0.31966
Glyctk	0.312643
Cdk1	0.300042
Top2a	0.296789
Cfdp1	0.295976
Glul	0.284392
Ube2k	0.284076
Mettl9	0.283775
Mcm4	0.282519
Rcor2	0.280556
Hnrnpk	0.276449
Rps15a.ps6	0.270301
Ezh2	0.265776
Rad23b	0.263084
Dcx	0.260457
Hn1	0.254683
Thrsp	0.250149
Ntm	0.249684
Fam20b	0.248875
Eef1a1	0.247876
Pdcd4	0.243035
Dek	0.239043
Rps14	0.234753
AK010878	0.234633
Rps21	0.233075
Ilf3	0.233063
H2afv	0.227234
Dlx6as1	0.226225
Set	0.223831
Kdelr2	0.216828
Baz1b	0.214041
Igfbp5	0.212018
Rpl41	0.208327
Uqcrh	0.203297
Cdca8	0.198152
Cks2	0.19635
Tyms	0.195299
Fam103a1	0.193803
A430005L14Rik	0.180818
Eif3l	0.177866
Litaf	0.177837
Acsl3	0.17765
Nup205	0.177499
Rps8	0.17547
Dctpp1	0.170012
X0610010K14Rik	0.169506
Nsmce1	0.168862
Rnps1	0.166358
Tsc22d2	0.16542
Gins1	0.161389
Mki67	0.161146
Smc6	0.159659
X2700094K13Rik	0.157492
Crmp1	0.155932
Snrpg	0.151906
Map4k4	0.150769
Hsp90ab1	0.150462
Mt3	0.149798
Myo1b	0.145858
Ckap2l	0.144474
Son	0.143317

## Sheet: Model8
Symbol	Importance
Clu	10.8299
Tmsb4x	3.91839
Htra1	2.83904
Birc5	2.6819
Dlx5	2.41049
Ptma	2.08644
X2810417H13Rik	1.78944
Dlx6as1	1.47044
Sox11	1.40029
Fabp7	1.14952
Dut	1.08052
Nrxn3	1.0496
Tubb5	1.04516
Pdcd4	1.02428
Prc1	0.961668
Mir682	0.94641
Ccnd2	0.818959
Mki67	0.76708
Hmgb2	0.747711
Ilf2	0.725939
Glul	0.672086
Hnrnpk	0.66627
Abracl	0.594875
Gm13826	0.590999
Set	0.578333
Rpl35	0.557303
Kdm5a	0.537735
Mfap2	0.534289
Cks2	0.48611
Atad2	0.474563
Miat	0.458698
Kif15	0.453266
Jag1	0.443588
Tpx2	0.417591
Mcm4	0.415299
Rrm2	0.406635
Smc2	0.397565
Celsr3	0.388911
Gja1	0.370748
Taf9	0.370449
Top2a	0.366386
Cdk1	0.342304
Skil	0.326373
X0610010K14Rik	0.311849
Cfl2	0.311492
Smc4	0.30693
Ckap2l	0.305406
Rpl32	0.274303
Map4k4	0.271382
Anks1	0.260637
Banf1	0.252572
Slc1a2	0.250286
X1810009A15Rik	0.24624
Asf1b	0.245263
Rps25	0.244416
Mxd3	0.244304
Igfbpl1	0.242133
Rps11	0.236605
Arf6	0.22204
Lrrfip1	0.218837
Gpm6a	0.215534
Cct5	0.20507
Cdca8	0.203905
Ube2c	0.203385
Mex3a	0.200219
Dlx2	0.19374
Gas5	0.187712
Gria2	0.18654
Pa2g4	0.177966
Srp14	0.17217
Rpl37	0.171719
Clk1	0.170779
Tsg101	0.165936
Eef1a1	0.165126
Aldoc	0.163422
D16Ertd472e	0.16254
Rnf216	0.160158
Son	0.159682
Bcan	0.159521
Atp5g3	0.156184
Syt11	0.153448
Marcks	0.15336
Pfn1	0.152334
Rps21	0.151356
Hn1	0.148597
Snx3	0.148406
Wdr60	0.145638
Gsk3b	0.144012
Nucks1	0.142148
Nono	0.140718
Stip1	0.137346
Rfc4	0.136523
Canx	0.135656
Tnpo1	0.135236
Zfp932	0.134313
Pbk	0.133879
Efha2	0.133347
Tuba1c	0.1332
Rcor2	0.131241

## Sheet: Model9
Symbol	Importance
Clu	13.6429
Tmsb4x	3.66521
Birc5	3.31745
Tubb5	2.11387
Hmgb2	1.96607
Igfbpl1	1.62054
Dlx6as1	1.44493
Gm13826	1.36295
Pdcd4	1.34779
Jag1	1.27115
Ptma	1.15793
Banf1	0.993253
Fabp7	0.953953
X2810417H13Rik	0.94918
Ccnd2	0.893024
Htra1	0.770857
Nrxn3	0.722614
Pa2g4	0.701085
Atad2	0.677109
Mki67	0.61419
Sox11	0.561636
Rpl37	0.537209
Kif15	0.526465
Skil	0.523321
Pbk	0.513497
Glul	0.492176
Plekhm3	0.48075
Rps26	0.474515
Dlx5	0.472996
Rpl35	0.452065
Prc1	0.449491
Dut	0.446245
Rpl32	0.443203
Son	0.435683
Tead1	0.349262
Pfn1	0.346244
Gja1	0.33623
Imp4	0.324649
X1810009A15Rik	0.321741
Sox8	0.317767
Egfr	0.311694
Nono	0.306405
Krr1	0.30571
Fam103a1	0.302275
Top2a	0.293431
Tardbp	0.290182
Ezh2	0.284477
Rrm2	0.282946
Rps21	0.274641
Rcor2	0.272701
Gpm6b	0.269454
Miat	0.265662
Wtap	0.265618
Cks2	0.259537
Gas1	0.256181
Rpl8	0.25592
Etv5	0.255914
Ptp4a2	0.251981
Exog	0.251007
D16Ertd472e	0.243003
Snrpa	0.234592
Gins1	0.227594
Tuba1c	0.223657
Zfp36l1	0.216222
Cenpm	0.215474
Ywhah	0.215195
Mpped2	0.213392
Litaf	0.200648
Trim67	0.194585
Eif4a1	0.193632
Actl6a	0.193217
Eif3l	0.18865
Cenpw	0.186699
Ilf3	0.184338
Rps11	0.183577
Cbx3	0.177795
Rp9	0.175698
Set	0.174819
Canx	0.174478
Bub1b	0.17233
Dpysl2	0.168125
Mrpl53	0.167925
Ckap2l	0.16746
Malat1	0.16673
Dek	0.166465
AK010878	0.166441
Smc4	0.163356
Dynll1	0.159252
Rpl39	0.156073
Dcx	0.155986
Myo1b	0.155082
Siva1	0.154303
Arhgap21	0.15126
Smc2	0.149245
Cct5	0.148869
Anks1	0.146046
Hnrnpk	0.144857
Glyctk	0.141537
Sik1	0.139613

## Sheet: Model10
Symbol	Importance
Clu	7.15209
Tmsb4x	4.56736
Jag1	4.12275
Htra1	3.22821
Dlx6as1	2.88744
Ccnd2	2.35698
Gja1	2.10496
Ptma	1.69179
Tpx2	1.59395
Skil	1.35054
Cenpm	1.33008
Gm13826	1.17051
Cks2	1.16316
Plp1	1.14135
Prc1	1.11679
Hmgb2	1.07654
Dut	0.91664
X2810417H13Rik	0.860756
Pfn1	0.853609
Dctpp1	0.82664
H3f3b	0.808866
Tubb5	0.798242
Cfdp1	0.741811
Birc5	0.677762
Isy1	0.567
Fabp7	0.556797
Rpl32	0.536066
Mir682	0.51112
Rps11	0.505708
Banf1	0.484191
Krr1	0.472114
Sass6	0.461618
Nrxn3	0.436581
Sox11	0.427527
Psmb6	0.423186
Imp4	0.421074
Dek	0.418493
Ran	0.391994
Ptges3	0.386512
Ywhah	0.38302
Rnps1	0.37816
Cdca2	0.364484
Ckap2l	0.353932
Ube2c	0.34503
Nono	0.335624
Pdcd4	0.313256
Rps25	0.309241
Glul	0.30201
Zwilch	0.296561
Flrt2	0.293798
Smc2	0.29096
Gria2	0.27868
Myh9	0.268085
Ilf2	0.264502
Rpl35	0.262474
Atad2	0.245833
Cdk1	0.245728
Rrn3	0.242322
Cct5	0.23637
Cd81	0.227269
Snrpg	0.221439
Tead1	0.221249
Mki67	0.22089
Gpm6b	0.220704
Rad23b	0.216421
X2700094K13Rik	0.214239
Hn1	0.212603
Miat	0.211908
Fam20b	0.211176
Stmn1	0.210108
Hes6	0.205824
Gm5148	0.204731
Tardbp	0.202458
Dcx	0.199669
Trim67	0.190682
Frg1	0.178477
Rpl37	0.173227
Rpl41	0.170214
Son	0.166857
Cdca3	0.166435
Bok	0.165562
Rfc3	0.153283
Bcan	0.15131
Ntm	0.150493
Pbk	0.150324
Nucks1	0.149593
Siva1	0.148667
Naa25	0.145735
Cfl1	0.143152
Ywhae	0.143097
Tuba1c	0.142808
Slc25a3	0.141915
Fkbp3	0.141507
Malat1	0.140511
Marcks	0.139563
Gins4	0.135539
Mms22l	0.131292
H2afv	0.129938
Plekhm3	0.128369

[truncated: 90 more sheets: Model11, Model12, Model13, Model14, Model15, Model16, Model17, Model18, Model19, Model20, Model21, Model22, Model23, Model24, Model25, Model26, Model27, Model28, Model29, Model30 …]
