# Supplementary material for: StemnesScoRe: an R package to estimate the stemness of glioma cancer cells at single-cell resolution
Source: Turk J Biol. 2023 Dec 15;47(6):383–92. doi: 10.55730/1300-0152.2672 (PMC11045207; doi:10.55730/1300-0152.2672)
Supplement: Supplementary file 9 [file tjb-47-06-383_Supplementary_File_3.xlsx]

## Sheet: Model1
Symbol	Importance
Tubb5	0.93834
Clu	0.800614
Ccnd2	0.72856
Ptma	0.70909
Set	0.695356
Sox11	0.63635
Gja1	0.630846
Tmsb4x	0.627782
Smc2	0.626279
Malat1	0.606285
Rps26	0.586239
Marcks	0.565309
Hmgb2	0.560156
Rpl32	0.532899
Mt3	0.530074
Glul	0.513773
H3f3b	0.50991
Rpl8	0.505852
Htra1	0.505111
Rps11	0.504709
Rpl4	0.501923
X2810417H13Rik	0.493414
Eif4a1	0.483214
Cbx3	0.468492
Cfl1	0.452175
Prc1	0.442243
H2afz	0.436729
Dut	0.42959
Rpl41	0.419966
Hmgn1	0.408287
Mt1	0.39412
Eef1a1	0.379946
Ntm	0.378754
Ptp4a2	0.372598
Bcan	0.370212
Top2a	0.366955
Actb	0.365128
Rps5	0.362658
Myef2	0.355626
Ncl	0.35392
Hn1	0.353188
Rplp0	0.351673
Rps25	0.350699
Uhrf1	0.347006
Rmst	0.345913
Snrpb	0.344212
Rps14	0.342919
Cdk1	0.33934
Calm2	0.337807
Atpif1	0.336692
Rps9	0.336138
Gnb2l1	0.331844
Kif15	0.329805
Dpysl2	0.321116
Aldoc	0.309293
Prdx2	0.307906
Banf1	0.307052
Ttyh1	0.306842
Snrpe	0.305822
Cdk4	0.305435
Tmpo	0.304887
Ran	0.298805
Snrpg	0.293871
Eif4g2	0.29165
X2700094K13Rik	0.290724
Rrm2	0.289829
Tuba1c	0.284269
Ezh2	0.283158
Mki67	0.278579
Gm13826	0.276507
Hint1	0.272969
Rpl13a	0.272655
Zfp367	0.271942
Rps15a	0.271418
Rpl37	0.263373
Rps3a1	0.259744
Birc5	0.256851
Ilf3	0.256068
Ssb	0.254687
Hsp90aa1	0.253187
Stmn1	0.252281
Jag1	0.249284
Npm1	0.245459
Ckap2l	0.244726
Nfib	0.242182
Slbp	0.241344
Ascl1	0.239674
Rpl18a	0.238984
Tuba1b	0.235584
Mfap2	0.233894
Hmgb1	0.230566
Rps24	0.229797
Tpx2	0.225817
Rpl37a	0.225814
Atad2	0.224407
Taf9	0.220622
Smc4	0.219563
Pbk	0.217376
Dek	0.214337

## Sheet: Model2
Symbol	Importance
Htra1	0.505176
Ptma	0.481549
Rps11	0.471119
Ttyh1	0.390921
Eif4a1	0.38406
Ccnd2	0.376294
Smc2	0.369299
Mt1	0.367546
Dpysl2	0.353758
Glul	0.349507
Pbk	0.345752
Clu	0.340402
Tmsb4x	0.339865
Sox11	0.329512
Rps25	0.316108
Malat1	0.313811
Rpl4	0.313232
Eef1a1	0.30953
Actb	0.306419
Gja1	0.301961
Ilf3	0.30018
Rpl13a	0.29915
Cdca8	0.294867
Ppap2b	0.291452
Hsp90ab1	0.287009
Egr1	0.28549
Bcan	0.276232
Slc1a2	0.272327
Marcks	0.267305
Aldoc	0.264867
Mt3	0.261039
X2810417H13Rik	0.258152
Top2a	0.254867
Kif15	0.254025
Rpl32	0.250453
Rps20	0.248932
Ran	0.246838
Lrrc58	0.242913
Rpl8	0.242441
Gnb2l1	0.240225
Hmgn1	0.239899
Prc1	0.238441
Hn1	0.238159
Ptp4a2	0.23811
Cks2	0.237968
Cfl1	0.237715
Set	0.237178
Tardbp	0.227726
Tmpo	0.227414
Zfp367	0.225005
Rps5	0.223884
Uhrf1	0.222706
Atad2	0.221587
Snrpb	0.220149
Calm2	0.218172
Hnrnpa0	0.215083
Nop58	0.214263
Rps14	0.214263
Rps3a1	0.209811
Rpl18a	0.207983
Srsf3	0.204036
Rps26	0.20363
H2afz	0.20205
Dut	0.199689
Cdca7	0.199368
Tubb5	0.198135
Slc4a4	0.196855
Pcna	0.195631
Myef2	0.19452
Ncl	0.193272
Rpl41	0.192814
Fkbp3	0.191158
Rps24	0.190997
Gm13826	0.190521
Snrpg	0.185506
Hmgb1	0.18477
Rpl7	0.183529
Mki67	0.183491
Grm3	0.18309
Shfm1	0.182382
Rpl14	0.181895
Ezh2	0.181818
Ntm	0.181185
Serbp1	0.179183
Tuba1c	0.176307
Smc4	0.175897
Prdx2	0.17518
Rps19	0.171631
Cst3	0.170811
Alyref	0.170656
Sept11	0.168749
Hmgb2	0.166541
Mrfap1	0.16624
Tomm7	0.165439
Tuba1a	0.16501
Jag1	0.164391
Actg1	0.163702
Naca	0.162743
G3bp1	0.162605

## Sheet: Model3
Symbol	Importance
Clu	1.0914
Gja1	0.979497
Tubb5	0.957414
Htra1	0.835081
Ptma	0.800363
Set	0.766435
Rpl32	0.710369
Mki67	0.709947
Sox11	0.701662
Ntm	0.659959
H2afz	0.658438
Ttyh1	0.614635
Top2a	0.608347
Ccnd2	0.601798
Rps26	0.584913
Rps11	0.575734
Actb	0.575416
Smc2	0.543719
Mt1	0.530319
Marcks	0.527588
Tmsb4x	0.524464
Eef1a1	0.49988
Dut	0.491232
Rpl4	0.477045
Prc1	0.470141
Mt3	0.44134
Rps3a1	0.441258
Rpl8	0.417156
Smc4	0.411005
Rps9	0.404924
Rpl13a	0.40417
Cdca8	0.401611
Hmgb2	0.401598
Cfl1	0.401192
Rps19	0.392727
Malat1	0.392401
Zfp367	0.391537
Esco2	0.385046
Ran	0.384056
Cdk1	0.372618
Dek	0.363238
X2810417H13Rik	0.360627
Hsp90ab1	0.358562
Hnrnpu	0.355821
Rps25	0.355274
Pbk	0.350564
H3f3b	0.342595
Npm1	0.341626
Tpx2	0.336091
Banf1	0.33021
Eif4a1	0.329481
Gm13826	0.327331
Rpl18a	0.325747
Cks2	0.324606
Calm2	0.324559
Eif4g2	0.321805
Rpl41	0.31493
Aldoc	0.31341
Pfn1	0.310235
Cbx3	0.306873
Birc5	0.301678
Myef2	0.292493
Hn1	0.287952
Kif15	0.286679
Rpl7	0.279964
Ppap2b	0.279777
Rfc4	0.278216
Mrfap1	0.272538
Dpysl2	0.269918
Rrm2	0.26982
Ezh2	0.26977
Mcm4	0.267948
Glul	0.266807
Tuba1c	0.266675
Bcan	0.262923
Hmgb1	0.260446
X2700094K13Rik	0.259693
Atpif1	0.256784
Fkbp3	0.255594
Hint1	0.252856
Rplp0	0.252779
Ranbp1	0.252442
Hmgn1	0.249756
Ube2c	0.247457
Sparcl1	0.239353
Hist1h4d	0.23378
Snrpg	0.232263
Tuba1b	0.230473
Hsp90aa1	0.224224
Ckap2l	0.223524
Eif1	0.223376
Usp22	0.22059
Egr1	0.220506
Stmn1	0.218646
Rmst	0.217618
Cdca2	0.216832
Snrpe	0.216093
Tead1	0.212083
Hat1	0.204406

## Sheet: Model4
Symbol	Importance
Clu	0.417392
Ccnd2	0.407223
Tubb5	0.402773
Sox11	0.383482
Ptma	0.381824
Marcks	0.371803
Tmsb4x	0.366557
Malat1	0.365953
Gja1	0.364056
Smc2	0.337115
Rplp0	0.334434
Mt1	0.328234
Dut	0.318207
Cdk1	0.317917
Set	0.316631
Prc1	0.315728
Rps25	0.307683
Ran	0.305045
Ntm	0.302264
Actb	0.299249
Atpif1	0.298762
Htra1	0.296146
H2afz	0.289629
Rpl41	0.281667
Tuba1b	0.279705
Ncl	0.279624
Eif4g2	0.278238
Rpl32	0.273315
S1pr1	0.267643
H3f3b	0.263076
Mt3	0.259286
Hmgb2	0.255002
Gnb2l1	0.253097
Glul	0.251875
Rpl8	0.249747
X2700094K13Rik	0.247407
Atad2	0.247142
Hmgn1	0.244683
Ptp4a2	0.243908
Jag1	0.241354
Rmst	0.240378
Eif4a1	0.239708
Ttyh1	0.237255
Rps26	0.236989
Hsp90ab1	0.23466
Myef2	0.232873
X2810417H13Rik	0.23091
Top2a	0.230044
Ezh2	0.224188
Mrfap1	0.223793
Mfap2	0.221223
Rps19	0.220225
Birc5	0.219724
Nop10	0.218665
Uhrf1	0.218661
Pcna	0.214825
Aldoc	0.213615
Nfib	0.212789
Rps15a	0.208535
Marcksl1	0.206723
Rpl39	0.206502
Srsf3	0.20557
Cdk4	0.204226
Cdca7	0.203602
Snrpg	0.202525
Vdac3	0.202251
Pttg1	0.200853
Sparcl1	0.200406
Dpysl2	0.198974
Dek	0.198972
Lrrc58	0.198069
Ssb	0.196395
Rps9	0.19386
Calm2	0.192002
Bcan	0.188259
Egr1	0.187195
Rpl13a	0.186427
Skp1a	0.185579
Erh	0.185385
Nasp	0.184894
Stmn1	0.182571
Rps11	0.182482
Rps24	0.180358
Hist1h4d	0.178907
Ascl1	0.1788
Rps5	0.178713
Dynll1	0.178564
Hnrnpk	0.17831
Eef1a1	0.17741
Ppap2b	0.177406
Rpl37a	0.176374
Prdx2	0.175604
Hsp90aa1	0.173587
Ywhae	0.173295
Supt16	0.172999
Nop58	0.172659
Ckap2l	0.172116
Rpl14	0.171967
Cfl1	0.170578

## Sheet: Model5
Symbol	Importance
Ptma	1.05204
Tubb5	0.881843
Gja1	0.775289
Prc1	0.740441
Clu	0.738104
Malat1	0.734454
Rpl8	0.709964
Set	0.699019
Rps26	0.688038
Ccnd2	0.647885
Myef2	0.639409
Tmsb4x	0.638263
Top2a	0.629022
Sox11	0.624282
Dut	0.613431
X2810417H13Rik	0.605794
Hmgb2	0.598872
Rmst	0.590778
Htra1	0.546212
Ntm	0.544434
Mt3	0.53359
Smc2	0.522436
Marcks	0.515822
H2afz	0.515324
Hn1	0.510794
Rps11	0.510457
Eef1a1	0.490548
Ttyh1	0.489445
Calm2	0.479557
Eif4a1	0.4555
Rps3a1	0.438258
Snrpg	0.434469
Cdca8	0.413924
Dek	0.401836
Rps5	0.398536
Uhrf1	0.389479
Rps25	0.38235
Birc5	0.374159
Rpl41	0.372991
Banf1	0.366545
Egr1	0.361763
Dpysl2	0.355256
Mki67	0.347149
Pbk	0.34408
Ezh2	0.340086
Ran	0.338271
Aldoc	0.337408
Cdca2	0.335185
Rrm2	0.332035
Rpl13a	0.329945
Rplp0	0.328213
Atpif1	0.32224
Rpl32	0.320699
H3f3b	0.32017
Glul	0.31801
Rps19	0.315298
Rpl4	0.313249
Stmn1	0.311339
Prdx2	0.310249
Hat1	0.309636
Fkbp3	0.30604
Cks2	0.299707
Kif15	0.29924
Bcan	0.29748
Ptp4a2	0.29638
Taf9	0.294969
Rpl7	0.2881
Hsp90ab1	0.287841
Rpl37	0.287685
Lig1	0.280547
Dtymk	0.278151
Mt1	0.27729
Tyms	0.274645
Hmgn1	0.27366
Cbx3	0.270088
Npm1	0.270071
Rpl13	0.266752
Rps14	0.265812
Hsp90aa1	0.259406
Rps3	0.257448
Actb	0.252501
Slc1a2	0.252458
Hmgb1	0.247322
Esco2	0.242287
Pla2g7	0.241538
Nono	0.233084
Cfdp1	0.231181
Rps20	0.229344
Nfib	0.22884
Ube2c	0.227883
Rpl35	0.225134
Rpl18a	0.216883
Ppap2b	0.211809
Zfp367	0.211073
Tuba1b	0.210855
Shfm1	0.210843
Pa2g4	0.209563
Mcm4	0.208683
Rps24	0.208244

## Sheet: Model6
Symbol	Importance
Eef1a1	1.27592
Clu	1.0191
Tubb5	0.940482
Set	0.886679
Atad2	0.841709
Sox11	0.801261
Ptma	0.784097
Ccnd2	0.781804
Marcks	0.764412
Hmgb2	0.747143
Htra1	0.738082
Mt1	0.714803
Tmsb4x	0.709083
Rps26	0.644914
Dut	0.64085
Rps11	0.626233
Prc1	0.609493
H2afz	0.602546
Stmn1	0.598386
Top2a	0.575336
Rpl8	0.550304
Ntm	0.54993
Rpl32	0.548148
Nop58	0.541662
Rps9	0.540939
Smc2	0.529714
Malat1	0.520549
Actb	0.500557
Bcan	0.496214
Uhrf1	0.492518
X2810417H13Rik	0.457777
Jag1	0.44751
Rrm2	0.444277
Rmst	0.420504
H3f3b	0.417342
Aldoc	0.416961
Rps24	0.409623
Mki67	0.397469
Hn1	0.390461
Hmgn1	0.386522
Dpysl2	0.384932
Gja1	0.381057
Hsp90aa1	0.379389
Cbx3	0.370794
Ttyh1	0.367233
Cdca2	0.362213
Rpl18a	0.350303
Kif15	0.337242
Rpl14	0.33698
Smc4	0.334537
Rps19	0.328244
Dek	0.324743
Ube2c	0.323721
Hmgb1	0.323346
Glul	0.323011
Egr1	0.322337
Rpl37	0.31566
Ran	0.314564
Banf1	0.309758
Zfp367	0.29145
Rps14	0.289316
F3	0.285231
Ptp4a2	0.283758
Rpl4	0.282481
Npm1	0.278931
Rps21	0.274765
Cdca7	0.270801
Cyp2d22	0.269185
Eif4a1	0.262237
Sparcl1	0.259624
Hnrnpa0	0.257924
Atpif1	0.251987
Rps25	0.251475
Tpx2	0.249878
Hat1	0.248085
Rpl37a	0.247316
Calm2	0.246856
Rpl13a	0.246597
X2700094K13Rik	0.24466
H2afy	0.244588
Hnrnpu	0.244159
Rps5	0.244157
Cdca8	0.244134
Eif1	0.243093
Hnrnpk	0.241423
Tyms	0.240904
Shfm1	0.239308
Birc5	0.239071
Lig1	0.237384
Mt3	0.236198
Casc5	0.235833
Ascl1	0.235689
Rps3a1	0.233542
Cst3	0.233389
Rps20	0.228664
Hint1	0.224973
Fgfr3	0.224284
Ckap2l	0.222436
Mrfap1	0.221614

## Sheet: Model7
Symbol	Importance
Tmsb4x	0.434368
Actb	0.389373
Calm2	0.372284
H2afz	0.37062
Clu	0.365701
Eef1a1	0.365522
Gja1	0.363758
Htra1	0.360055
H3f3b	0.35643
Marcks	0.356299
Ccnd2	0.355249
Rpl32	0.337725
Dut	0.330976
Sox11	0.328087
Ttyh1	0.315573
Hsp90ab1	0.313667
Tubb5	0.307514
Bcan	0.301874
Egr1	0.292424
Rps26	0.290595
Dpysl2	0.290143
Set	0.283798
Hmgb2	0.277828
Rps11	0.271935
Malat1	0.268358
Eif4a1	0.262955
Mt3	0.261611
Rps25	0.258798
Ntm	0.257372
Ezh2	0.248256
Rpl13a	0.245508
Ptma	0.244399
Smc2	0.242602
Birc5	0.241574
Prc1	0.241298
Snrpg	0.233027
X2810417H13Rik	0.232532
Jag1	0.228662
Hnrnpab	0.227591
Ncl	0.224715
Hmgb1	0.222135
Fkbp3	0.220929
Cfl1	0.220432
Pabpc1	0.219029
Tyms	0.218887
Rplp0	0.218122
Hn1	0.217208
Cdca8	0.215424
Ptp4a2	0.214478
Rps5	0.209303
Rpl8	0.208967
Rps3a1	0.207373
Gsk3b	0.206285
Ran	0.204533
Uhrf1	0.203486
Glul	0.202427
Hnrnpk	0.199068
Rps15a	0.198891
Zfp367	0.198452
Ascl1	0.198042
Mrfap1	0.197096
Dnaja1	0.196672
Erh	0.19485
Mcm4	0.192996
Rpl41	0.192413
Taf9	0.192225
Atad2	0.191432
Myef2	0.191242
Cbx3	0.190332
Hnrnpa0	0.190284
Rpl4	0.186018
Atpif1	0.184865
Hmgn1	0.183233
Mt1	0.18294
Slc1a2	0.182001
Tuba1c	0.18197
Cdk1	0.180519
Mfap2	0.179049
Ywhae	0.17801
Rmst	0.177999
Rps9	0.176038
Rps20	0.175899
Banf1	0.17545
Pla2g7	0.173252
Rps24	0.172929
Snrpe	0.172129
Aldoc	0.172068
Eif4g2	0.171217
Nfib	0.170843
Rps3	0.170324
Npm1	0.168901
Gm13826	0.167535
Ckap2l	0.167058
Sparcl1	0.16694
Rrm2	0.165376
Prdx2	0.164512
Cst3	0.162123
Nasp	0.161613
Tuba1a	0.160531

## Sheet: Model8
Symbol	Importance
Clu	0.703011
Htra1	0.667063
Tubb5	0.618626
Ptma	0.59472
Tmsb4x	0.56528
Ccnd2	0.528352
Aldoc	0.512614
Dut	0.459821
Sox11	0.456195
Smc2	0.443837
Set	0.441932
Gja1	0.42704
Eef1a1	0.423948
Marcks	0.405618
X2810417H13Rik	0.401784
Rpl4	0.395855
Glul	0.392846
Rps3a1	0.392735
Hmgb2	0.388722
H2afz	0.382822
Mt3	0.382387
Cbx3	0.365993
Rrm2	0.365313
Rps11	0.361498
Nfib	0.357024
Dpysl2	0.355674
Rps26	0.353492
Rpl32	0.351625
Calm2	0.351184
Birc5	0.348841
Eif4a1	0.348578
Rpl41	0.34172
Rplp0	0.341034
Bcan	0.340279
Actb	0.338384
Rpl13a	0.33727
Malat1	0.331795
Rps9	0.327992
Cfl1	0.327602
Prc1	0.323544
Ntm	0.31776
Banf1	0.312399
Mt1	0.30672
Rmst	0.30377
Uhrf1	0.293583
Top2a	0.293386
Hsp90ab1	0.291282
Rpl8	0.278761
Jag1	0.277858
Tuba1c	0.276875
Mki67	0.274764
Egr1	0.273694
Ppap2b	0.267055
Kif15	0.262918
Rpl35	0.262377
Myef2	0.261765
Cdk4	0.261637
Rps5	0.254989
Rrm1	0.254055
Dnaja1	0.245601
Ran	0.244556
Rps19	0.242594
Ttyh1	0.238169
Cdca8	0.23447
Rpl18a	0.234002
Ncl	0.233778
H3f3b	0.231912
Rps15a	0.231449
Tuba1b	0.22981
Ilf2	0.229655
Cdca2	0.228073
Atad2	0.227924
Alyref	0.227875
Hmgn1	0.226959
Rps25	0.222022
Rps20	0.219421
Npm1	0.219191
Gm13826	0.215861
Gsk3b	0.211798
Hat1	0.206685
Mrfap1	0.206026
H2afv	0.205399
Serbp1	0.199632
Gnb2l1	0.19628
Rps14	0.195946
Pa2g4	0.194223
Snrpe	0.193819
Dek	0.193312
Zfp367	0.191634
Nucks1	0.190492
Ptp4a2	0.188905
Paip1	0.187533
Nasp	0.187261
Cks2	0.185282
X2700094K13Rik	0.183781
Nop58	0.183523
Cdk1	0.182776
Mcm4	0.18188
Slc1a2	0.180255

## Sheet: Model9
Symbol	Importance
Clu	1.3168
Tubb5	0.859308
Ptma	0.799869
Ccnd2	0.715127
Hmgb2	0.701203
Htra1	0.668645
Rpl32	0.648351
Sox11	0.63577
Dut	0.625261
Birc5	0.599952
Tmsb4x	0.596162
Mt3	0.558269
Actb	0.548206
Rps3a1	0.506644
Rps11	0.498944
Set	0.493337
H2afz	0.488489
Eif4a1	0.487981
Marcks	0.473747
Prc1	0.466974
Ptp4a2	0.466329
Rpl8	0.462665
Malat1	0.46143
Rpl4	0.457974
Rps26	0.456604
Smc2	0.453736
Gja1	0.452657
Rrm2	0.451535
Rmst	0.444176
X2810417H13Rik	0.440887
Glul	0.404205
Eef1a1	0.392485
Rplp0	0.391526
Calm2	0.383249
Rps9	0.36827
Ezh2	0.364934
Rpl13a	0.364887
Fkbp3	0.363134
Top2a	0.355574
Cbx3	0.35495
Cfl1	0.353235
Mt1	0.351563
Dpysl2	0.349791
Mcm4	0.346581
Rpl41	0.345785
Ttyh1	0.345295
Bcan	0.343846
Rps25	0.343212
H3f3b	0.340614
Atad2	0.337443
Rps14	0.331742
Ssb	0.330408
Rps24	0.327014
Stmn1	0.324373
Ntm	0.322318
Uhrf1	0.314333
Mrfap1	0.310934
Egr1	0.309834
Snrpg	0.304202
Ascl1	0.295986
Rps20	0.295467
Cdk4	0.294425
Dynll1	0.294195
Rps15a	0.292566
Banf1	0.290256
Mki67	0.289528
Taf9	0.288683
Hmgb1	0.281235
Tuba1c	0.281105
Nasp	0.279284
Myef2	0.279234
Aldoc	0.279097
Snrpe	0.278503
Hint1	0.275856
Hmgn1	0.269728
Rps5	0.269715
Cks2	0.268432
Npm1	0.266094
Jag1	0.262903
Pbk	0.261619
Dek	0.261527
Kif15	0.25252
Ilf2	0.249704
Ncl	0.24804
Smc4	0.245347
Tuba1b	0.243696
Rpl39	0.239481
Atpif1	0.236885
Rps19	0.236839
Hsp90ab1	0.228285
Erh	0.221733
Ran	0.219852
Zfp367	0.217656
Gnb2l1	0.217542
Cks1b	0.21589
X2700094K13Rik	0.215025
Cdca2	0.214941
Pabpc1	0.212851
Rpl37	0.208633

## Sheet: Model10
Symbol	Importance
Clu	1.15147
Tmsb4x	0.921755
Gja1	0.888936
Ccnd2	0.846112
Ptma	0.824956
Htra1	0.749554
Tubb5	0.722135
H3f3b	0.706158
Hmgb2	0.70536
Rpl32	0.658391
Rpl4	0.606824
Ttyh1	0.598583
Dut	0.564461
H2afz	0.532827
Rps26	0.523235
Rpl8	0.501503
Sox11	0.497255
Actb	0.483495
Dek	0.476083
Cfl1	0.469503
Glul	0.466709
Bcan	0.458598
Rps25	0.458567
Ascl1	0.443753
Ntm	0.443653
Smc2	0.442601
Hmgn1	0.440286
Ncl	0.427911
Mt3	0.425754
Set	0.420227
Rps19	0.417007
Tuba1c	0.412278
Prc1	0.404048
Uhrf1	0.395391
Rpl41	0.388366
Banf1	0.380676
Eif4a1	0.372894
Jag1	0.369466
Snrpg	0.363061
Rps11	0.361677
Ezh2	0.361048
Rplp0	0.360764
Egr1	0.357248
Fkbp3	0.355203
Rps3a1	0.35139
Malat1	0.340116
Birc5	0.339372
Hmgb1	0.338717
Top2a	0.333973
Rps24	0.333949
Hnrnpab	0.326502
Calm2	0.325149
Aldoc	0.32393
Hsp90aa1	0.322542
Hsp90ab1	0.318646
Nucks1	0.315767
Cst3	0.308447
Mt1	0.307956
Kif15	0.307775
Npm1	0.306657
Cks2	0.305408
Dpysl2	0.303065
Pbk	0.299887
Rps14	0.28757
Marcks	0.284474
Cdk4	0.279476
Atad2	0.278048
Nop58	0.277291
X2810417H13Rik	0.277126
Cenpm	0.272357
Ran	0.268593
Cbx3	0.265111
Tuba1b	0.259258
Rps5	0.257778
Rpl18a	0.257777
Myef2	0.257683
Gnb2l1	0.255984
Smc4	0.254681
Tpx2	0.254523
Rrm2	0.250877
Esco2	0.247758
Snrpe	0.244658
Nme1	0.24445
Cdk1	0.241487
Eef1a1	0.241061
Sparcl1	0.238367
H2afv	0.237127
Rps9	0.236113
Neil3	0.235794
Prdx2	0.232806
Eif4g2	0.23004
Iqgap1	0.223019
Rmst	0.221816
Rrn3	0.220836
Snrpb	0.218683
X2700094K13Rik	0.217299
Cdca2	0.215704
Mrfap1	0.213625
Cdca8	0.211627

[truncated: 91 more sheets: Model11, Model12, Model13, Model14, Model15, Model16, Model17, Model18, Model19, Model20, Model21, Model22, Model23, Model24, Model25, Model26, Model27, Model28, Model29, Model30 …]
