# Supplementary material for: StemnesScoRe: an R package to estimate the stemness of glioma cancer cells at single-cell resolution
Source: Turk J Biol. 2023 Dec 15;47(6):383–92. doi: 10.55730/1300-0152.2672 (PMC11045207; doi:10.55730/1300-0152.2672)
Supplement: Supplementary file 10 [file tjb-47-06-383_Supplementary_File_4.xlsx]

## Sheet: Sheet1
Supplementary File 4: Important Gene List
Genes found by three ML algorithms	Genes found by Dulken et al.
ATAD2	Actb
BANF1	Bcan
BIRC5	Ccnd2
CCND2	Clu
CDCA8	Dcx
CDK1	Dlx2
CKS2	Dlx6as1
CLU	Dpysl2
DEK	Eef1a1
DUT	Eif4a1
EEF1A1	Fabp7
EZH2	Gja1
GJA1	Glul
GLUL	Gm13826
HMGB2	Htra1
HTRA1	Igfbpl1
JAG1	Jag1
KIF15	Malat1
MALAT1	Marcks
MARCKS	Mt1
PRC1	Nono
PTMA	Nrxn3
RPL32	Pdcd4
RPS11	Plp1
RPS26	Ptma
RRM2	Rpl32
SET	Rps11
SMC2	Rps26
SMC4	Set
SOX11	Skil
TMSB4X	Slc1a2
TOP2A	Sox11
TPX2	Tmsb4x
TUBB5	Tpx2
PBK
